# Supplementary material for: The exhaustive genomic scan approach, with an application to rare-variant association analysis
Source: Eur J Hum Genet. 2020 May 15;28(9):1283–91. doi: 10.1038/s41431-020-0639-3 (PMC7608423; doi:10.1038/s41431-020-0639-3)
Supplement: Supplementary file 2 — External_data [file 41431_2020_639_MOESM2_ESM.xlsx]

## Sheet: T1_Significant_bins_AAMD
nct	chr	bin_spos	bin_epos	bin_size	#vars	p-value	p_corr	wilson_lower (CI 95%)	wilson_upper(CI 95%)	OR	p'-value	overlaped genes
542	4	110685721	110685820	100	5	2.14974e-11	0.002	0.000549181	0.0072702	3.42981	7.02998e-10	CFI
1611	1	197815382	197816763	1382	2	4.30077e-17	0.001	0.000176719	0.00564833		0.554739	8.17e-15
1611	1	197876319	197880175	3857	10	3.68762e-22	0.001	0.000176719	0.00564833	0.733801	6.93e-13	C1orf53
1611	1	197814623	197814623	1	1	8.0757e-10	0.002	0.000549181	0.0072702	1.45394	1.2e-09
1611	1	197829433	197832376	2944	14	1.65447e-12	0.001	0.000176719	0.00564833	0.571723	2.09e-09
1611	1	197997953	198003207	5255	8	1.97171e-11	0.001	0.000176719	0.00564833	0.786508	1.2e-08
1611	1	198094634	198101964	7331	5	1.91389e-10	0.001	0.000176719	0.00564833	0.783333	3.1e-08
1611	5	39327884	39327888	5	2	4.58017e-12	0.001	0.000176719	0.00564833	1.7418	1.2836e-11	C9
1611	5	39331894	39331894	1	1	7.4903e-12	0.001	0.000176719	0.00564833	1.73473	1.46578e-11	C9
1611	5	39199134	39199134	1	1	2.40341e-10	0.001	0.000176719	0.00564833	1.74562	1.70329e-10	FYB
1611	6	31935392	31937762	2371	28	6.23539e-76	0.001	0.000176719	0.00564833	0.553	4.74072e-81	DXO SKIV2L
1611	6	31586761	31592082	5322	23	6.95083e-26	0.001	0.000176719	0.00564833	0.724	1.13537e-23	BTNL2
1611	6	32216480	32216895	416	3	1.0332e-19	0.001	0.000176719	0.00564833	0.697988	6.95704e-21
1611	6	32300471	32300824	354	4	1.64846e-13	0.001	0.000176719	0.00564833	0.67716	3.51577e-16	C6orf10
1611	6	32319173	32319189	17	2	1.69333e-16	0.001	0.000176719	0.00564833	0.626378	3.76986e-16	C6orf10
1611	6	31787120	31787539	420	2	5.51859e-14	0.001	0.000176719	0.00564833	0.56899	9.08163e-16
1611	6	32241969	32242178	210	3	1.12603e-15	0.001	0.000176719	0.00564833	0.63639	1.11899e-15
1611	6	31444187	31445396	1210	7	4.64561e-12	0.001	0.000176719	0.00564833	0.779	1.43297e-15	HCP5
1611	6	32202920	32202920	1	1	2.61916e-15	0.001	0.000176719	0.00564833	0.608274	3.45908e-15
1611	6	32369601	32369601	1	1	5.02998e-14	0.001	0.000176719	0.00564833	0.603678	6.46914e-15	BTNL2
1611	6	32343086	32343588	503	2	1.16384e-15	0.001	0.000176719	0.00564833	0.63965	1.71704e-14
1611	6	32302546	32302546	1	1	4.7963e-14	0.001	0.000176719	0.00564833	0.610838	2.6987e-14	C6orf10
1611	6	32402968	32404276	1309	4	1.43457e-11	0.001	0.000176719	0.00564833	0.7453	8.68128e-14
1611	6	32356684	32356684	1	1	1.01899e-13	0.001	0.000176719	0.00564833	0.64207	1.33161e-13
1611	6	32270925	32271088	164	2	2.1173e-14	0.001	0.000176719	0.00564833	0.588684	1.46831e-13	C6orf10
1611	6	32340374	32340593	220	2	1.60613e-13	0.001	0.000176719	0.00564833	0.68711	1.52065e-13
1611	6	32304466	32304466	1	1	2.45282e-13	0.001	0.000176719	0.00564833	0.626263	1.58892e-13	C6orf10
1611	6	32304863	32305102	240	2	3.11184e-13	0.001	0.000176719	0.00564833	0.62841	2.84277e-13	C6orf10
1611	6	32351217	32351217	1	1	1.76003e-13	0.001	0.000176719	0.00564833	0.64463	3.2975e-13
1611	6	31799353	31800492	1140	4	2.59559e-14	0.001	0.000176719	0.00564833	1.3008	4.80059e-13
1611	6	31518764	31519389	626	2	2.32197e-12	0.001	0.000176719	0.00564833	0.70534	5.16656e-13	NFKBIL1
1611	6	32346903	32346903	1	1	2.52801e-13	0.001	0.000176719	0.00564833	0.646348	6.96648e-13
1611	6	32251835	32252170	336	4	3.24586e-13	0.001	0.000176719	0.00564833	0.68133	7.48154e-13
1611	6	31522174	31522518	345	2	1.79618e-12	0.001	0.000176719	0.00564833	0.65106	2.03466e-12	NFKBIL1
1611	6	32395997	32396078	82	2	3.74108e-12	0.001	0.000176719	0.00564833	0.668498	2.84238e-12
1611	6	31485262	31487066	1805	7	4.80807e-12	0.001	0.000176719	0.00564833	0.7252	3.47846e-12
1611	6	31440505	31440641	137	2	2.0888e-10	0.001	0.000176719	0.00564833	0.639415	6.84621e-11	HCP5
1611	6	31437566	31437566	1	1	1.10754e-09	0.001	0.000176719	0.00564833	0.65338	4.63004e-10	HCP5
1611	6	31421170	31421514	345	4	1.1415e-12	0.001	0.000176719	0.00564833	1.31504	6.37e-10	HCP5
1611	6	31458400	31460161	1762	9	2.98698e-15	0.001	0.000176719	0.00564833	1.2789	2.13e-09
1611	6	31024244	31024244	1	1	1.41579e-09	0.002	0.000549181	0.0072702	0.711559	3.56455e-09	HCG22
1611	10	124156944	124241923	84980	273	1.04062e-69	0.001	0.000176719	0.00564833	0.631438	2.37136e-22	ARMS2 HTRA1 MIR3941 PLEKHA1
1611	19	6718146	6718155	10	2	7.87196e-27	0.001	0.000176719	0.00564833	2.98822	6.30255e-28	C3
2657	1	197920216	197924770	4555	4	5.73563e-22	0.001	0.000176719	0.00564833	0.702506	1.3571e-18
2657	1	197931243	197939490	8248	7	4.32226e-21	0.001	0.000176719	0.00564833	0.75029	1.86098e-14
2657	1	198151111	198151688	578	3	5.49293e-13	0.001	0.000176719	0.00564833	0.639633	7.02293e-10	NEK7
2657	1	198210986	198216293	5308	18	8.50228e-10	0.002	0.000549181	0.0072702	0.816601	1.62334e-09	NEK7
2657	6	31878006	31878721	716	5	3.77699e-80	0.001	0.000176719	0.00564833	0.53245	1.23051e-70	C2
2657	6	32093363	32097421	4059	17	3.49115e-54	0.001	0.000176719	0.00564833	0.589132	1.14105e-56	ATF6B FKBPL
2657	6	31844593	31847180	2588	15	1.82506e-49	0.001	0.000176719	0.00564833	0.649784	1.31464e-56	SLC44A4
2657	6	32017545	32018345	801	3	6.61007e-54	0.001	0.000176719	0.00564833	0.559106	6.61007e-51	TNXB
2657	6	32070602	32070838	237	3	4.18248e-48	0.001	0.000176719	0.00564833	0.560572	1.0234e-42	ATF6B FKBPL
2657	6	32188713	32188853	141	4	2.46349e-38	0.001	0.000176719	0.00564833	0.60087	1.15126e-37	NOTCH4
2657	6	31587134	31592082	4949	20	5.34941e-35	0.001	0.000176719	0.00564833	0.707129	7.43922e-37	PRRC2A SNORA38
2657	6	31807148	31807652	505	7	1.22088e-31	0.001	0.000176719	0.00564833	0.648325	1.01426e-27	C6orf48
2657	6	32306922	32308729	1808	8	3.61536e-16	0.001	0.000176719	0.00564833	1.28793	2.98081e-22	C6orf10
2657	6	31713785	31714220	436	4	1.19188e-25	0.001	0.000176719	0.00564833	1.3758	6.24977e-21	MSH5 MSH5-SAPCD1
2657	6	32198847	32202201	3355	18	2.57148e-16	0.001	0.000176719	0.00564833	1.23052	1.05673e-17
2657	6	32303245	32303474	230	3	3.66315e-16	0.001	0.000176719	0.00564833	1.38242	1.19221e-17	C6orf10
2657	6	31444174	31445396	1223	8	2.83439e-15	0.001	0.000176719	0.00564833	0.781845	1.22005e-17	HCP5
2657	6	31560910	31561913	1004	5	4.02765e-16	0.001	0.000176719	0.00564833	0.738529	1.54947e-17
2657	6	31761291	31762141	851	3	4.01533e-17	0.001	0.000176719	0.00564833	0.567552	1.05712e-16	VARS
2657	6	32210714	32211077	364	4	1.32394e-13	0.001	0.000176719	0.00564833	1.39172	3.57591e-16
2657	6	31788479	31792174	3696	9	4.34929e-23	0.001	0.000176719	0.00564833	0.729512	4.4291e-16
2657	6	32350328	32350622	295	4	7.87786e-14	0.001	0.000176719	0.00564833	1.38135	4.54009e-16
2657	6	31421170	31421547	378	5	4.19533e-20	0.001	0.000176719	0.00564833	1.33192	1.03968e-14	HCP5
2657	6	31733224	31737279	4056	26	5.686e-21	0.001	0.000176719	0.00564833	0.764935	1.15044e-14	SAPCD1-AS1 VWA7
2657	6	31633482	31633552	71	3	3.59365e-16	0.001	0.000176719	0.00564833	1.31759	2.34527e-14	CSNK2B GPANK1
2657	6	32196249	32196389	141	3	3.32954e-15	0.001	0.000176719	0.00564833	0.700917	1.36156e-13
2657	6	31346655	31347314	660	7	1.83548e-11	0.001	0.000176719	0.00564833	1.24845	1.47288e-13
2657	6	31483892	31485240	1349	6	7.71718e-11	0.001	0.000176719	0.00564833	1.27709	1.69742e-13	XXbac-BPG16N22.5
2657	6	31647027	31651194	4168	12	3.7852e-14	0.001	0.000176719	0.00564833	1.23956	1.71148e-13	LY6G5C
2657	6	31606813	31606977	165	3	5.87059e-12	0.001	0.000176719	0.00564833	0.606549	1.7727e-13	BAG6
2657	6	31473707	31474883	1177	6	1.71362e-10	0.001	0.000176719	0.00564833	1.27797	2.0779e-13	MICB
2657	6	32231102	32232988	1887	11	2.90907e-19	0.001	0.000176719	0.00564833	0.672992	4.17787e-13	XXbac-BPG154L12.4
2657	6	31480212	31481149	938	10	4.18597e-15	0.001	0.000176719	0.00564833	1.24993	1.02577e-12
2657	6	31729958	31730568	611	3	3.29792e-14	0.001	0.000176719	0.00564833	0.732012	1.11905e-12	MSH5 MSH5-SAPCD1
2657	6	32256782	32257200	419	4	1.32679e-11	0.001	0.000176719	0.00564833	1.34592	1.00701e-11	C6orf10
2657	6	31274584	31274734	151	3	7.14738e-14	0.001	0.000176719	0.00564833	0.79243	1.21015e-11
2657	6	31390874	31391175	302	6	1.19586e-14	0.001	0.000176719	0.00564833	1.31342	1.44729e-11	HCP5
2657	6	30075877	30076828	952	10	9.81384e-10	0.002	0.000549181	0.0072702	0.779768	1.45e-11	TRIM31 TRIM31-AS1
2657	6	31329415	31331621	2207	16	5.77366e-13	0.001	0.000176719	0.00564833	1.2332	1.56513e-11
2657	6	31322108	31322611	504	6	9.80237e-13	0.001	0.000176719	0.00564833	1.2834	1.62002e-11	HLA-B
2657	6	31323455	31323745	291	12	3.48187e-10	0.001	0.000176719	0.00564833	1.1804	2.76001e-11	HLA-B
2657	6	32192330	32192560	231	5	5.43671e-10	0.001	0.000176719	0.00564833	0.774927	5.89281e-11
2657	6	31607952	31608827	876	6	4.38784e-13	0.001	0.000176719	0.00564833	0.71639	1.92446e-10	BAG6
2657	6	31341327	31342419	1093	9	4.10429e-12	0.001	0.000176719	0.00564833	1.22407	3.08593e-10	AL671883.1
2657	6	31600906	31602654	1749	10	7.75599e-14	0.001	0.000176719	0.00564833	0.734414	3.74379e-10	PRRC2A
2657	6	31373445	31373957	513	9	5.73834e-12	0.001	0.000176719	0.00564833	1.29512	1.03006e-09	HCP5 MICA
2657	6	31799353	31800434	1082	5	7.46945e-10	0.002	0.000549181	0.0072702	1.21301	1.04676e-09
2657	6	31378864	31379016	153	5	1.7635e-13	0.001	0.000176719	0.00564833	1.29514	1.072e-09	HCP5 MICA
2657	6	31798707	31799223	517	4	5.3871e-15	0.001	0.000176719	0.00564833	0.733906	1.10726e-09
2657	6	31380001	31380601	601	8	2.15568e-11	0.001	0.000176719	0.00564833	1.21075	1.49403e-09	HCP5 MICA
2657	6	31377662	31378089	428	3	3.52193e-13	0.001	0.000176719	0.00564833	1.28976	1.97762e-09	HCP5 MICA
2657	6	31335791	31335983	193	3	1.68695e-12	0.001	0.000176719	0.00564833	1.3058	2.08998e-08
2657	6	32006004	32006453	450	4	6.79942e-10	0.001	0.000176719	0.00564833	1.36961	3.31572e-08	CYP21A2
2657	6	31656565	31656565	1	1	6.35079e-12	0.001	0.000176719	0.00564833	0.599041	1.09996e-13	ABHD16A
2657	6	32407537	32407773	237	2	3.72665e-12	0.001	0.000176719	0.00564833	0.662535	1.01529e-12	HLA-DRA
2657	6	31554382	31554382	1	1	1.53184e-10	0.001	0.000176719	0.00564833	0.644322	2.92923e-11	LST1
2657	6	31770823	31770823	1	1	4.80762e-17	0.001	0.000176719	0.00564833	0.627226	1.10226e-16	LSM2
2657	10	124226492	124249185	22694	64	2.09203e-84	0.001	0.000176719	0.00564833	0.621256	2.96247e-30	HTRA1
2657	19	5832268	5832773	506	3	1.55184e-10	0.001	0.000176719	0.00564833	0.748001	4.84391e-12	FUT6
2657	19	5827765	5828064	300	2	2.48554e-11	0.001	0.000176719	0.00564833	0.740658	1.03586e-12	NRTN
2657	19	5835677	5835677	1	1	8.05608e-12	0.001	0.000176719	0.00564833	0.736069	1.22002e-13	FUT6
2657	22	33097419	33101049	3631	11	1.78082e-16	0.001	0.000176719	0.00564833	0.704712	1.27407e-11	SYN3
2657	22	33074351	33091173	16823	11	1.01513e-16	0.001	0.000176719	0.00564833	0.699606	5.71149e-11	SYN3

## Sheet: T2_Summary_aamd
AAMD:													Analysis Type:	PANTHER Overrepresentation Test (Released 20181113)
													Annotation Version and Release Date:	GO Ontology database Released 2018-12-01
unique genes (direct overlap)							unique genes (overlapped or close to +/-10Kb)						Analyzed List:	upload_1 (Homo sapiens)
chr	ID	Mapped gene ID	Previousely reported genes		AMD-GWAS reported and mapped genes		chr	ID	Mapped gene ID	Previousely reported genes			Reference List:	Homo sapiens (all genes in database)
6	ABHD16A	TRUE	NO		ABCA1		1	LHX9	TRUE	FALSE			Test Type:	FISHER
6	AL671883.1	FALSE	NO		ABHD2		1	NEK7	TRUE	FALSE			Correction:	BONFERRONI
10	ARMS2	TRUE	YES		ACAD10		4	CFI	TRUE	TRUE			Bonferroni count:	8723
6	ATF6B	TRUE	YES		ADAMTS9-AS2		5	FYB	TRUE	FALSE			Directly overlapped genes :
6	BAG6	TRUE	NO		APOC1		5	C9	TRUE	TRUE			GO biological process complete	Homo sapiens - REFLIST (20996)	upload_1 (44)	upload_1 (expected)	upload_1 (over/under)	upload_1 (fold Enrichment)	upload_1 (P-value)
6	BTNL2	TRUE	NO		APOC1P1		6	BTNL2	TRUE	FALSE			positive regulation of immune response (GO:0050778)	778	12	1.63	+	7.36	0.00044
6	C1orf53	TRUE	NO		APOE		6	XXbac-BPG154L12.4	FALSE	FALSE			regulation of immune response (GO:0050776)	1056	13	2.21	+	5.87	0.00145
6	C2	TRUE	YES		ARHGAP21		6	HLA-DRA	TRUE	FALSE			activation of immune response (GO:0002253)	560	10	1.17	+	8.52	0.00186
19	C3	TRUE	YES		ARMS2		6	HLA-DRB9	FALSE	FALSE			regulation of immune system process (GO:0002682)	1557	15	3.26	+	4.60	0.00298
6	C6orf10	TRUE	NO		ASPM		6	C6orf10	TRUE	FALSE			positive regulation of immune system process (GO:0002684)	1064	12	2.23	+	5.38	0.0121
6	C6orf48	TRUE	NO		ATF6B		6	HCG23	FALSE	FALSE			regulation of immune effector process (GO:0002697)	451	8	.95	+	8.46	0.0375
5	C9	TRUE	YES		ATF7IP2		6	CLIC1	TRUE	FALSE			lymphocyte mediated immunity (GO:0002449)	258	6	.54	+	11.10	0.152
4	CFI	TRUE	YES		B3GALTL		6	C4B	TRUE	FALSE			innate immune response (GO:0045087)	741	9	1.55	+	5.80	0.179
6	CSNK2B	TRUE	NO		BCAR1		6	MSH5	TRUE	FALSE			adaptive immune response based on somatic recombination of immune receptors built from immunoglobulin superfamily domains (GO:0002460)	269	6	.56	+	10.64	0.192
6	CYP21A2	TRUE	NO		BLOC1S1-RDH5		6	HCP5	TRUE	FALSE			negative regulation of immune system process (GO:0002683)	429	7	.90	+	7.79	0.27
6	DXO	TRUE	YES		BTBD16		6	APOM	TRUE	FALSE			cytolysis (GO:0019835)	27	3	.06	+	53.02	0.291
6	FKBPL	TRUE	NO		C2		6	AL671883.1	FALSE	FALSE			immune system process (GO:0002376)	2687	16	5.63	+	2.84	0.546
19	FUT6	TRUE	YES		C2-AS1		6	ABHD16A	TRUE	FALSE			positive regulation of lymphocyte mediated immunity (GO:0002708)	104	4	.22	+	18.35	0.664
5	FYB	TRUE	NO		C3		6	HLA-B	TRUE	FALSE			regulation of complement activation (GO:0030449)	113	4	.24	+	16.89	0.906
6	GPANK1	TRUE	NO		C6orf223		6	MICB	TRUE	FALSE
6	HCG22	TRUE	NO		C9		6	DHFRP2	FALSE	FALSE			Overlapped and neighboring genes:
6	HCP5	TRUE	NO		CCDC109B		6	NOTCH4	TRUE	TRUE			GO biological process complete	Homo sapiens - REFLIST (20996)	upload_1 (44)	upload_1 (expected)	upload_1 (over/under)	upload_1 (fold Enrichment)	upload_1 (P-value)
6	HLA-B	TRUE	NO		CD63		6	C6orf48	TRUE	FALSE			positive regulation of immune response (GO:0050778)	778	17	2.67	+	6.37	9.09e-06
6	HLA-DRA	TRUE	NO		CETP		6	XXbac-BPG248L24.10	FALSE	FALSE			regulation of immune response (GO:0050776)	1056	18	3.62	+	4.97	0.000124
10	HTRA1	TRUE	YES		CFB		6	TRIM31	TRUE	FALSE			positive regulation of immune system process (GO:0002684)	1064	18	3.65	+	4.93	0.000139
6	LSM2	TRUE	NO		CFH		6	POU5F1	TRUE	FALSE			regulation of immune system process (GO:0002682)	1557	21	5.34	+	3.93	0.000333
6	LST1	TRUE	NO		CFHR1		6	DDR1-AS1	FALSE	FALSE			regulation of immune effector process (GO:0002697)	451	12	1.55	+	7.76	0.000447
6	LY6G5C	TRUE	NO		CFHR1P		6	MTCO3P1	FALSE	FALSE			positive regulation of lymphocyte mediated immunity (GO:0002708)	104	7	.36	+	19.63	0.000902
6	MICA	TRUE	NO		CFHR2		6	LST1	TRUE	FALSE			positive regulation of leukocyte mediated immunity (GO:0002705)	130	7	.45	+	15.70	0.00381
6	MICB	TRUE	NO		CFHR3		6	BAG6	TRUE	FALSE			regulation of humoral immune response (GO:0002920)	132	7	.45	+	15.46	0.0042
6	MIR3941	FALSE	NO		CFHR4		6	HSPA1A	TRUE	FALSE			regulation of lymphocyte mediated immunity (GO:0002706)	148	7	.51	+	13.79	0.00877
6	MSH5	TRUE	NO		CFHR5		6	CSNK2B	TRUE	FALSE			immune response (GO:0006955)	1816	20	6.23	+	3.21	0.0187
6	MSH5-SAPCD1	FALSE	NO		CFI		6	AIF1	TRUE	FALSE			activation of immune response (GO:0002253)	560	11	1.92	+	5.73	0.0311
1	NEK7	TRUE	NO		CNN2		6	LTA	TRUE	FALSE			positive regulation of apoptotic cell clearance (GO:2000427)	7	3	.02	+	> 100	0.0394
6	NFKBIL1	TRUE	NO		COL10A1		6	EHMT2	TRUE	FALSE			regulation of leukocyte mediated immunity (GO:0002703)	198	7	.68	+	10.31	0.0561
6	NOTCH4	TRUE	YES		COL15A1		6	ATP6V1G2	TRUE	FALSE			regulation of apoptotic cell clearance (GO:2000425)	9	3	.03	+	97.20	0.0718
19	NRTN	TRUE	YES		COL4A3		6	HSPA1L	TRUE	FALSE			positive regulation of immune effector process (GO:0002699)	209	7	.72	+	9.77	0.0789
10	PLEKHA1	TRUE	YES		COL8A1		6	ATF6B	TRUE	TRUE			positive regulation of inflammatory response to antigenic stimulus (GO:0002863)	11	3	.04	+	79.53	0.118
6	PRRC2A	TRUE	NO		CTBP2P5		6	LSM2	TRUE	FALSE			response to organic substance (GO:0010033)	2869	24	9.84	+	2.44	0.16
6	SKIV2L	TRUE	YES		CTRB1		6	CYP21A2	TRUE	FALSE			regulation of defense response (GO:0031347)	670	11	2.30	+	4.79	0.163
6	SLC44A4	TRUE	NO		CTRB2		6	C2	TRUE	TRUE			immune system process (GO:0002376)	2687	23	9.21	+	2.50	0.178
6	SNORA38	FALSE	NO		DDR1		6	HNRNPA1P2	FALSE	FALSE			regulation of natural killer cell mediated cytotoxicity (GO:0042269)	44	4	.15	+	26.51	0.19
22	SYN3	TRUE	YES		DXO		6	C4B-AS1	FALSE	FALSE			positive regulation of response to stimulus (GO:0048584)	2320	21	7.96	+	2.64	0.204
6	TNXB	TRUE	YES		F13B		6	MSH5-SAPCD1	FALSE	FALSE			regulation of natural killer cell mediated immunity (GO:0002715)	46	4	.16	+	25.36	0.224
6	TRIM31	TRUE	NO		FGD6		6	RNU6-603P	FALSE	FALSE			lymphocyte mediated immunity (GO:0002449)	258	7	.88	+	7.91	0.295
6	TRIM31-AS1	FALSE	NO		FRK		6	XXbac-BPG181B23.4	FALSE	FALSE			negative regulation of multi-organism process (GO:0043901)	173	6	.59	+	10.11	0.296
6	VARS	TRUE	NO		FSHR		6	C6orf47	TRUE	FALSE			positive regulation of humoral immune response (GO:0002922)	16	3	.05	+	54.68	0.311
6	VWA7	TRUE	NO		FTLP1		6	MICA	TRUE	FALSE			positive regulation of leukocyte mediated cytotoxicity (GO:0001912)	53	4	.18	+	22.01	0.377
6	XXbac-BPG154L12.4	FALSE	NO		FUT6		6	LY6G6D	TRUE	FALSE			adaptive immune response based on somatic recombination of immune receptors built from immunoglobulin superfamily domains (GO:0002460)	269	7	.92	+	7.59	0.381
6	XXbac-BPG16N22.5	FALSE	NO		GPX4		6	XXbac-BPG248L24.12	FALSE	FALSE			innate immune response (GO:0045087)	741	11	2.54	+	4.33	0.403
6	XXbac-BPG181B23.4	FALSE	NO		GTF2A1L		6	XXbac-BPG16N22.5	FALSE	FALSE			response to heat (GO:0009408)	111	5	.38	+	13.14	0.422
6	XXbac-BPG32J3.20	FALSE	NO		HERPUD1		6	PPIAP9	FALSE	FALSE			positive regulation of phagocytosis (GO:0050766)	55	4	.19	+	21.21	0.432
					HSPD1P19		6	Y_RNA	FALSE	FALSE			cellular response to organic substance (GO:0071310)	2252	20	7.72	+	2.59	0.445
					HTRA		6	FGFR3P1	TRUE	FALSE			regulation of complement activation (GO:0030449)	113	5	.39	+	12.90	0.458
					HTRA1		6	HSPA1B	TRUE	FALSE			leukocyte mediated immunity (GO:0002443)	759	11	2.60	+	4.23	0.499
					IGFBP7		6	XXbac-BPG248L24.13	FALSE	FALSE			positive regulation of defense response (GO:0031349)	390	8	1.34	+	5.98	0.549
					KCNT2		6	TRIM31-AS1	FALSE	FALSE			natural killer cell activation (GO:0030101)	59	4	.20	+	19.77	0.559
					LHCGR		6	PSORS1C3	FALSE	FALSE			negative regulation of immune effector process (GO:0002698)	119	5	.41	+	12.25	0.58
					LINC00243		6	RN7SKP186	FALSE	FALSE			positive regulation of chronic inflammatory response to antigenic stimulus (GO:0002876)	2	2	.01	+	> 100	0.6
					LIPC		6	NCR3	TRUE	FALSE			positive regulation of cell killing (GO:0031343)	62	4	.21	+	18.81	0.672
					LOC100996886		6	PRRC2A	TRUE	FALSE			regulation of inflammatory response to antigenic stimulus (GO:0002861)	22	3	.08	+	39.77	0.727
					LOC101927329		6	CSNK2B-LY6G5B-1181	FALSE	FALSE			regulation of response to stimulus (GO:0048583)	4232	29	14.51	+	2.00	0.806
					LOC101928635		6	NFKBIL1	TRUE	FALSE			positive regulation of nucleotide-binding oligomerization domain containing 2 signaling pathway (GO:0070434)	3	2	.01	+	> 100	0.998
					LOC101929705		6	EHMT2-AS1	TRUE	FALSE			positive regulation of nucleotide-binding oligomerization domain containing signaling pathway (GO:0070426)	3	2	.01	+	> 100	0.998
					LOC105373027		6	ATP6V1G2-DDX39B	TRUE	FALSE			regulation of chronic inflammatory response to antigenic stimulus (GO:0002874)	3	2	.01	+	> 100	0.998
					LOC105374007		6	LTB	TRUE	FALSE
					LOC105374594		6	XXbac-BPG181B23.6	FALSE	FALSE
					LOC105375013		6	LY6G5C	TRUE	FALSE
					LOC105376086		6	FKBPL	TRUE	FALSE
					LOC105376174		6	VARS	TRUE	FALSE
					LOC105376992		6	TNXB	TRUE	TRUE
					LOC105378525		6	ZBTB12	TRUE	FALSE
					LOC107986598		6	RNU6-850P	FALSE	FALSE
					LOC389641		6	C6orf47-AS1	FALSE	FALSE
					LOC654841		6	LY6G6E	TRUE	FALSE
					MIR548A2		6	HLA-S	FALSE	FALSE
					MMP19		6	RNU6-283P	FALSE	FALSE
					MMP9		6	SNORD48	FALSE	FALSE
					NELFE		6	TCF19	TRUE	FALSE
					NOTCH4		6	SNORA38	FALSE	FALSE
					NPLOC4		6	GPANK1	TRUE	FALSE
					NRTN		6	TNF	TRUE	FALSE
					NT5DC1		6	SLC44A4	TRUE	TRUE
					PBX2		6	XXbac-BPG32J3.20	FALSE	FALSE
					PILRA		6	SAPCD1	TRUE	FALSE
					PLEKHA1		6	LY6G6F	TRUE	FALSE
					POLR2B		6	LY6G5B	TRUE	FALSE
					PRLR		6	SNORD52	FALSE	FALSE
					R102G		6	UQCRHP1	FALSE	FALSE
					RAD51B		6	VWA7	TRUE	FALSE
					RDH5		6	MIR4646	FALSE	FALSE
					REST		6	ZDHHC20P2	FALSE	FALSE
					RLBP1		6	MEGT1	TRUE	FALSE
					RNU6-633P		6	SAPCD1-AS1	FALSE	FALSE
					RORB		10	ARMS2	TRUE	TRUE
					RPS4Y1P1		10	HTRA1	TRUE	TRUE
					SKIV2L		19	C3	TRUE	TRUE
					SLC16A8		19	AC011499.1	TRUE	FALSE
					SLC44A4		19	FUT3	TRUE	FALSE
					SPEF2		19	FUT6	TRUE	TRUE
					SRPK2		19	NRTN	TRUE	TRUE
					STK19		22	SYN3	TRUE	TRUE
					SYN3
					TGFBR1
					TIMP3
					TMEM97
					TNR
					TNXB
					TRPM1
					TRPM3
					TSPAN10
					VTN
					ZBTB41

## Sheet: T3_Large_bins_aamd
nct	chr	spos	epos	#vars	p_value
542	1	194548913	197626814	6351	8.26862e-10
542	1	194548913	197723059	6612	9.08645e-10
542	1	196133060	198510045	6168	8.61387e-10
542	1	196150322	198508239	6161	3.84664e-10
542	1	196150322	198510045	6166	2.51697e-10
542	1	196150322	198524866	6189	6.33286e-10
542	1	196150322	198525193	6190	5.48289e-10
542	1	196150322	198543438	6208	8.77503e-10
542	1	196150322	198607986	6244	8.73402e-10
542	1	196160296	198510045	6165	7.99412e-10
1611	1	196311284	197201223	3729	6.43965e-10
1611	1	196311578	197201223	3728	6.8502e-10
1611	1	196316667	197201223	3724	9.87994e-10
1611	1	196339683	197201223	3704	2.88836e-10
1611	1	196339685	197201223	3703	1.54769e-10
1611	1	196380240	197236152	3730	4.37215e-10
1611	1	196380240	197237571	3734	8.17907e-10
1611	1	196380240	197261492	3798	9.62338e-10
1611	1	196380240	197264372	3813	2.96477e-10
1611	1	196380240	197265916	3817	2.80147e-10
2657	1	196681376	197015728	1527	1.18135e-11
2657	1	196681376	197026151	1567	3.54959e-11
2657	1	196693159	197037552	1546	3.39195e-11
2657	1	196693159	197050841	1608	6.61429e-11
2657	1	196693159	197051071	1610	1.00045e-10
2657	1	196693159	197059211	1648	6.42289e-11
2657	1	196693159	197061042	1657	9.10615e-11
2657	1	196693159	197074168	1734	1.28894e-10
2657	1	196693159	197078912	1754	1.82144e-10
2657	1	196693761	197037552	1544	2.63322e-11
1611	6	31860315	32080727	793	8.90844e-10
1611	6	31860315	32082190	797	9.9295e-10
1611	6	31860315	32082469	800	8.97161e-10
1611	6	31860315	32084020	805	8.21917e-10
1611	6	31860576	32080727	791	9.79009e-10
1611	6	31860576	32082469	798	9.85956e-10
1611	6	31860576	32084020	803	9.03523e-10
1611	6	31860832	32080727	790	7.06409e-10
1611	6	31860832	32082190	794	7.87803e-10
1611	6	31860832	32082469	797	7.1142e-10
2657	9	139968819	140283810	485	9.07274e-10
542	10	123863539	124449418	1192	9.44749e-10
542	10	123874513	124449418	1188	8.888e-10
542	10	123875183	124431794	1170	8.3039e-10
542	10	123875183	124439562	1180	5.80028e-10
542	10	123875183	124449418	1187	2.42385e-10
542	10	123875183	124452800	1188	7.52139e-10
542	10	123878617	124431794	1168	9.79372e-10
542	10	123878617	124439562	1178	6.86056e-10
542	10	123878617	124449418	1185	2.88014e-10
542	10	123878617	124452800	1186	8.89795e-10
1611	10	123988786	124422216	1412	2.33392e-10
1611	10	123988786	124425237	1420	3.84402e-10
1611	10	123988786	124428547	1430	5.01929e-10
1611	10	123988786	124435927	1450	2.93909e-10
1611	10	123988786	124436811	1451	8.31946e-10
1611	10	123993600	124425237	1414	3.16903e-10
1611	10	123993600	124428547	1424	4.13781e-10
1611	10	123993600	124428577	1425	9.14324e-10
1611	10	123993600	124435927	1444	1.77271e-10
1611	10	123993600	124436811	1445	5.05018e-10
2657	10	124017877	124242510	812	5.24329e-10
2657	10	124098189	124306812	822	4.43933e-10
2657	10	124098189	124309488	826	7.16187e-10
2657	10	124098189	124311180	829	5.6214e-10
2657	10	124098359	124303946	812	3.32154e-10
2657	10	124098359	124304753	814	8.70417e-11
2657	10	124098359	124306812	821	1.68098e-11
2657	10	124098359	124309488	825	5.40867e-11
2657	10	124098359	124311180	828	4.19676e-11
2657	10	124098359	124312640	832	2.18107e-10
2657	11	364542	621826	674	8.35916e-10
2657	11	375535	619322	646	9.75375e-10
2657	11	375535	619562	647	9.21506e-10
2657	11	375535	621826	670	5.47542e-10
2657	11	381574	619322	638	7.09435e-10
2657	11	381574	619562	639	6.69831e-10
2657	11	381574	620289	644	7.85853e-10
2657	11	381574	620602	646	7.76152e-10
2657	11	381574	621826	662	3.95721e-10
2657	11	381574	622872	664	8.26456e-10
1611	17	78865313	80200881	1783	5.35791e-10
1611	17	78865313	80206871	1785	7.42905e-10
1611	17	78982299	80369949	1781	8.79231e-10
1611	17	78991475	80372759	1781	7.49639e-10
1611	17	78994618	80375363	1784	5.96368e-10
1611	17	78994618	80381703	1789	8.79231e-10
1611	17	78994618	80404546	1854	8.73657e-10
1611	17	78996531	80375363	1780	3.20413e-10
1611	17	78996531	80381703	1785	4.72493e-10
1611	17	78996531	80402154	1841	6.44915e-10
2657	17	79032492	79494936	951	7.73471e-10
2657	17	79032492	79495969	956	6.81504e-10
2657	17	79034324	79494936	947	7.8431e-10
2657	17	79034324	79495969	952	4.80211e-10
2657	17	79034324	79496248	954	7.73471e-10
2657	17	79034324	79500893	959	9.80289e-10
2657	17	79034650	79494936	946	6.18959e-10
2657	17	79034650	79495969	951	3.77864e-10
2657	17	79034650	79496248	953	6.09728e-10
2657	17	79034650	79500893	958	7.73471e-10
542	19	281468	2536403	1078	1.00329e-10
542	19	281468	2536948	1079	1.63157e-10
542	19	281468	2552990	1081	3.21762e-10
542	19	281468	2557330	1082	3.91462e-10
542	19	281468	2558709	1083	5.27186e-10
542	19	282148	2536403	1077	2.40223e-11
542	19	282148	2536948	1078	4.5766e-11
542	19	282148	2552990	1080	1.05551e-10
542	19	282148	2557330	1081	1.48741e-10
542	19	282148	2558709	1082	1.90608e-10
1611	19	1116932	2471592	1197	5.41966e-13
1611	19	1116932	2472394	1198	5.26231e-13
1611	19	1116932	2475035	1199	3.55635e-13
1611	19	1116932	2476435	1202	1.23975e-12
1611	19	1116932	2480283	1203	2.18689e-12
1611	19	1116932	2480667	1204	7.02582e-13
1611	19	1116932	2481236	1205	9.09416e-13
1611	19	1116932	2484530	1207	5.18303e-13
1611	19	1116932	2484936	1208	6.72195e-13
1611	19	1116932	2488150	1209	3.50716e-12
2657	19	1140069	2289486	1262	1.70499e-10
2657	19	1140069	2294992	1266	1.48681e-10
2657	19	1140069	2295910	1268	1.00954e-10
2657	19	1140069	2296238	1270	1.29489e-10
2657	19	1140069	2296953	1271	1.12629e-10
2657	19	1140069	2298445	1272	3.51458e-11
2657	19	1140069	2301128	1275	3.01915e-11
2657	19	1140069	2303930	1278	4.35408e-11
2657	19	1140069	2305170	1280	2.88058e-11
2657	19	1140069	2308505	1283	2.46622e-11
2657	20	61384046	61649403	432	9.98815e-10
2657	20	61384046	61652396	435	8.08851e-10
2657	20	61384046	61657542	437	9.45564e-10
2657	20	61386231	61649403	425	9.37366e-10
2657	20	61386231	61652396	428	8.90335e-10
1611	21	46743772	46929618	476	3.69332e-10
1611	21	46743772	46929670	477	3.61397e-10
1611	21	46743772	46929719	478	4.69188e-10
1611	21	46743772	46930092	481	8.79964e-10
1611	21	46743772	46930138	482	8.43199e-10
1611	21	46744074	46929618	475	2.67931e-10
1611	21	46744074	46929670	476	2.62133e-10
1611	21	46744074	46929719	477	3.03368e-10
1611	21	46744074	46930092	480	5.71268e-10
1611	21	46744074	46930138	481	5.47133e-10

## Sheet: T4_Significant_bins_sczd
nct	chr	bin_spos	bin_epos	bin_size	#vars	p-value	p_corr	wilson_lower (CI 95%)	wilson_upper(CI 95%)	OR	p'-value	overlaped or close genes (+/- 10kb)
636	1	24447832	24447843	12	2	1.28275e-14	0.001	0.000176719	0.00564833	0.382469	5.85844e-16	IL22RA1
1049	1	202724559	202729678	5120	3	3.05677e-13	0.001	0.000176719	0.00564833	0.419399	3.77e-13	KDM5B
214	2	61719303	61719303	1	1	1.06906e-11	0.001	0.000176719	0.00564833	0.321047	8.05407e-13	XPO1
214	2	38903107	38956836	53730	3	2.61155e-10	0.001	0.000176719	0.00564833	0.203619	2.96973e-09	GALM
214	3	187444543	187444543	1	1	1.06511e-12	0.001	0.000176719	0.00564833	0.175157	1.11471e-14	BCL6
636	3	138402579	138402579	1	1	1.4179e-21	0.001	0.000176719	0.00564833	0.301439	8.36277e-23	PIK3CB
214	4	47887513	47887513	1	1	1.25838e-08	0.017	0.0106513	0.0270831	0.38629	2.41505e-09	NFXL1
636	4	103720097	103806388	86292	6	3.19019e-17	0.001	0.000176719	0.00564833	0.352322	4.06938e-18	CISD2 RNU7-151P RP11-10L12.4 SLC9B1 snoU13 UBE2D3
214	5	178392653	178392792	140	2	1.01588e-08	0.014	0.00836588	0.0233855	0.19015	3.63347e-09	ZNF454
636	5	54591272	54591272	1	1	3.94791e-12	0.001	0.000176719	0.00564833	0.383887	1.19513e-14	DHX29
636	5	32415110	32415216	107	2	2.12119e-17	0.001	0.000176719	0.00564833	0.238956	3.52089e-18	ZFR
214	6	150290454	150291207	754	2	2.70403e-13	0.001	0.000176719	0.00564833	0.272749	1.9049e-14	ULBP1
214	7	129680877	129680877	1	1	1.38192e-08	0.019	0.012209	0.029514	0.128081	1.66099e-09	ZC3HC1
636	7	128413777	128413777	1	1	1.95752e-15	0.001	0.000176719	0.00564833	0.421039	7.85369e-17	OPN1SW
1049	9	33796672	33798630	1959	20	5.07157e-10	0.003	0.00102179	0.00879193	1.37416	3.89238e-11	PRSS3
214	11	57100475	57100642	168	2	1.56168e-12	0.001	0.000176719	0.00564833	0.0359824	1.64971e-12	SSRP1
214	11	82642868	82642868	1	1	2.23424e-09	0.003	0.00102179	0.00879193	1.01153	1.54055e-10	PRCP
214	12	53455228	53455228	1	1	3.63405e-10	0.001	0.000176719	0.00564833	0.313342	1.3533e-10	TENC1
214	12	57398026	57398026	1	1	1.4034e-11	0.001	0.000176719	0.00564833	0.202376	2.17077e-13	ZBTB39
636	12	53069392	53069392	1	1	1.19168e-09	0.003	0.00102179	0.00879193	0.581788	8.07458e-10	KRT1
214	13	31897996	31897996	1	1	9.7204e-10	0.002	0.000549181	0.0072702	0.0999754	5.47466e-12	B3GALTL
214	14	60611664	60611664	1	1	1.4091e-08	0.021	0.0137895	0.0319222	0.169402	6.08633e-10	DHRS7 PCNXL4
214	14	89078090	89088986	10897	2	1.1421e-09	0.002	0.000549181	0.0072702	0.142089	9.19079e-11	EML5
636	14	67848325	67848325	1	1	3.66805e-13	0.001	0.000176719	0.00564833	0.354871	4.26588e-12	EIF2S1
636	15	73044829	73044833	5	2	1.17466e-19	0.001	0.000176719	0.00564833	0.429397	4.30001e-20	ADPGK
214	17	49239143	49239143	1	1	2.7168e-09	0.003	0.00102179	0.00879193	0.133689	5.58496e-11	NME1 NME1-NME2 NME2
636	19	8999386	9028410	29025	62	2.5865e-09	0.004	0.00155812	0.0102499	1.28832	3.1e-10	MUC16
214	22	17687954	17688129	176	2	3.78882e-13	0.001	0.000176719	0.00564833	0.274533	6.76869e-14	CECR1

## Sheet: T5_Summary_sczd
chr	ID	previousely reported (Purcell et al 2014, Genovese et al 2016)	Unmapped gene ID				NOTE: Purcell and Genovese observed disruptive rare variants and de novo variants in scz cases
1	IL22RA1	YES	NO
1	KDM5B	YES	NO
1	KLHL12	YES	NO
1	RABIF	NO	NO
1	HNRNPA1P59	NO	YES
1	PCAT6	NO	YES
1	RP11-480I12.10	NO	YES
1	RP11-480I12.2	NO	YES
1	RP11-480I12.4	NO	YES
1	RP11-480I12.5	NO	YES
1	RP11-480I12.7	NO	YES
1	RP11-480I12.9	NO	YES
1	SLC25A39P1	NO	YES
1	Y_RNA	NO	YES
2	XPO1	NO	NO
2	GALM	YES	NO
3	BCL6	YES	NO
3	PIK3CB	YES	NO
3	RP11-211G3	NO	YES
4	NFXL1	YES	NO
4	CISD2	No	NO
4	SLC9B1	YES	NO
4	UBE2D3	No	NO
4	RNU7-151P	NO	YES
4	RP11-10L12	NO	YES
4	snoU13	NO	YES
5	ZNF454	YES	NO
5	DHX29	YES	NO
5	ZFR	NO	NO
6	ULBP1	NO	NO
7	ZC3HC1	YES	NO
7	OPN1SW	YES	NO
9	PRSS3	NO	NO
9	RP11-133O22.6	NO	YES
11	SSRP1	NO	NO
11	PRCP	YES	NO
11	C11orf82	YES	NO
12	ZBTB39	YES	NO
12	KRT1	YES	NO
12	TENC1	YES	YES
13	B3GALTL	YES	NO
14	DHRS7	NO	NO
14	EML5	YES	NO
14	ZC3H14	NO	NO
14	PCNXL4	YES	NO
14	EIF2S1	NO	NO
15	ADPGK	NO	NO
17	NME1	YES	NO
17	NME2	NO	NO
19	MUC16	YES	NO
22	CECR1	YES	NO
			16	unmapped genes
			35	mapped genes

## Sheet: T6_Large_bins_sczd
nct	chr	spos	epos	#vars	p-value
214	1	16525790	16918465	77	6.53944e-09
214	1	16525790	16918473	78	3.81906e-09
214	1	16525790	16918523	79	4.35482e-09
214	1	16525790	17017820	80	9.0415e-09
214	1	16528955	16918473	77	2.93271e-09
214	1	16528955	16918523	78	3.34751e-09
214	1	16528955	17017820	79	6.99472e-09
214	1	16528955	17030399	80	3.32941e-09
214	1	16528955	17030418	81	1.78226e-09
214	1	16531261	16918523	77	3.9166e-09
636	1	202718122	203044777	47	1.00714e-08
636	1	202724559	203044777	46	1.03873e-08
636	1	24447760	24465128	13	4.32789e-09
636	1	24447760	24465182	14	2.78547e-09
636	1	24447760	24483643	15	1.98964e-09
636	1	24447760	24483661	16	1.65566e-09
636	1	24447760	24496050	19	1.84262e-09
636	1	24447801	24465182	13	3.00729e-09
636	1	24447801	24483643	14	2.14831e-09
636	1	24447801	24483661	15	1.78774e-09
1049	1	24447760	24465119	12	5.1867e-09
1049	1	24447760	24465128	13	4.32789e-09
1049	1	24447760	24465182	14	2.78547e-09
1049	1	24447760	24483643	15	1.98964e-09
1049	1	24447760	24483661	16	1.65566e-09
1049	1	24447760	24496050	19	1.84262e-09
1049	1	24447801	24465128	12	4.67208e-09
1049	1	24447801	24465182	13	3.00729e-09
1049	1	24447801	24483643	14	2.14831e-09
1049	1	24447801	24483661	15	1.78774e-09
214	2	38604346	38908566	8	1.44092e-08
214	2	38604346	38956836	9	4.17729e-09
214	2	38604346	38958945	10	5.96304e-09
214	2	38604366	38908566	7	7.28882e-09
214	2	38604366	38956836	8	2.0959e-09
214	2	38604366	38958945	9	3.03115e-09
214	2	38829665	38958945	7	1.0332e-09
214	2	61575149	61719303	16	1.27625e-08
214	2	61575149	61719375	17	1.1833e-08
214	2	61575149	61719527	18	1.34308e-08
636	2	38829665	38908566	5	2.45601e-09
636	2	38829665	38956836	6	6.97358e-10
636	2	38829665	38958945	7	1.0332e-09
636	2	38829682	38908566	4	1.17933e-09
636	2	38829682	38956836	5	3.32832e-10
636	2	38829682	38958945	6	5.0024e-10
636	2	38903024	38908566	3	1.10695e-09
636	2	38903024	38956836	4	3.07263e-10
636	2	38903024	38958945	5	5.09969e-10
636	2	38903107	38908566	2	9.39961e-10
1049	2	38829665	38908566	5	2.45601e-09
1049	2	38829665	38956836	6	6.97358e-10
1049	2	38829665	38958945	7	1.0332e-09
1049	2	38829682	38908566	4	1.17933e-09
1049	2	38829682	38956836	5	3.32832e-10
1049	2	38829682	38958945	6	5.0024e-10
1049	2	38903024	38908566	3	1.10695e-09
1049	2	38903024	38956836	4	3.07263e-10
1049	2	38903024	38958945	5	5.09969e-10
1049	2	38903107	38908566	2	9.39961e-10
214	3	187444543	187444543	1	1.06511e-12
636	3	138348016	138417701	10	6.83826e-09
636	3	138348016	138426007	11	1.03847e-08
636	3	138376718	138426007	10	1.21955e-08
636	3	138382823	138426007	9	1.31649e-08
636	3	138384073	138431169	9	1.85645e-08
636	3	138400859	138433300	9	3.53876e-14
636	3	138400859	138433301	10	6.18006e-14
636	3	138400859	138452170	11	2.8522e-10
636	3	138400859	138456638	12	2.36781e-10
636	3	138400859	138461426	13	4.25371e-10
1049	3	138348016	138417701	10	6.83826e-09
1049	3	138348016	138426007	11	1.03847e-08
1049	3	138376718	138426007	10	1.21955e-08
1049	3	138382823	138426007	9	1.31649e-08
1049	3	138384073	138431169	9	1.85645e-08
1049	3	138400859	138433300	9	3.53876e-14
1049	3	138400859	138433301	10	6.18006e-14
1049	3	138400859	138452170	11	2.8522e-10
1049	3	138400859	138456638	12	2.36781e-10
1049	3	138400859	138461426	13	4.25371e-10
214	4	47887513	47887513	1	1.25838e-08
214	4	48490418	48490494	2	7.85494e-09
214	4	48490418	48490930	3	1.71873e-08
214	4	48834732	48844670	2	9.16972e-09
636	4	151765814	151829551	24	9.09413e-09
636	4	151765814	152020765	37	1.57605e-08
636	4	151765814	152021631	38	1.5382e-08
636	4	151765814	152022348	39	1.65461e-08
636	4	151765814	152024130	40	1.84473e-08
636	4	151765814	152024138	41	4.55786e-09
636	4	151769986	151829551	23	1.30753e-08
636	4	151769986	152024138	40	6.44182e-09
636	4	151770179	152021631	36	1.98523e-08
636	4	151770179	152024138	39	6.76809e-09
1049	4	103647848	103822492	9	9.85087e-09
1049	4	103647848	103826831	10	2.24204e-09
1049	4	103647848	103827662	11	1.89446e-09
1049	4	103647848	103831691	12	2.45409e-09
1049	4	103720097	103826831	9	6.4823e-15
1049	4	103720097	103827662	10	4.96116e-15
1049	4	103720097	103831691	11	8.09802e-15
1049	4	103720139	103827662	9	1.44036e-14
1049	4	103720139	103831691	10	2.3346e-14
1049	4	103723819	103831691	9	3.03706e-14
214	5	178392653	178392653	1	1.46672e-08
214	5	178392653	178392792	2	1.01588e-08
636	5	32415110	32786413	17	3.59832e-09
636	5	32415110	32789598	18	4.91168e-09
636	5	32415110	32789747	19	1.42232e-08
636	5	32415216	32786413	16	4.36628e-09
636	5	32415216	32789598	17	5.95105e-09
636	5	32415216	32789747	18	1.71305e-08
636	5	54572097	54591272	16	1.12311e-08
636	5	54572097	54593201	17	8.89135e-09
636	5	54572097	54594429	18	9.59654e-09
636	5	54572097	54603360	20	1.37008e-08
1049	5	32415110	32786413	17	3.59832e-09
1049	5	32415110	32789598	18	4.91168e-09
1049	5	32415110	32789747	19	1.42232e-08
1049	5	32415216	32786413	16	4.36628e-09
1049	5	32415216	32789598	17	5.95105e-09
1049	5	32415216	32789747	18	1.71305e-08
1049	5	54572097	54591272	16	1.12311e-08
1049	5	54572097	54593201	17	8.89135e-09
1049	5	54572097	54594429	18	9.59654e-09
1049	5	54572097	54603360	20	1.37008e-08
214	6	150240381	150290454	14	8.5966e-09
214	6	150240381	150291207	15	5.18573e-09
214	6	150240441	150290454	13	9.02685e-09
214	6	150240441	150291207	14	5.43782e-09
214	6	150240818	150290454	12	5.69898e-09
214	6	150240818	150291207	13	3.4143e-09
214	6	150263239	150290454	11	7.35158e-09
214	6	150263239	150291207	12	4.41336e-09
214	6	150266676	150291207	8	1.84648e-08
214	6	150267889	150290454	6	6.63149e-09
636	6	150290369	150290454	3	6.4729e-10
636	6	150290369	150291207	4	3.58972e-10
636	6	150290371	150290454	2	1.1136e-12
636	6	150290371	150291207	3	5.71159e-13
636	6	150290371	150291283	4	9.88217e-10
636	6	150290371	150342021	5	7.46509e-10
636	6	150290371	150342053	6	5.38672e-10
636	6	150290371	150342097	7	6.94561e-10
636	6	150290371	150342100	8	1.36498e-08
636	6	150290454	150290454	1	5.30515e-13
1049	6	150290369	150290454	3	6.4729e-10
1049	6	150290369	150291207	4	3.58972e-10
1049	6	150290371	150290454	2	1.1136e-12
1049	6	150290371	150291207	3	5.71159e-13
1049	6	150290371	150291283	4	9.88217e-10
1049	6	150290371	150342021	5	7.46509e-10
1049	6	150290371	150342053	6	5.38672e-10
1049	6	150290371	150342097	7	6.94561e-10
1049	6	150290371	150342100	8	1.36498e-08
1049	6	150290454	150290454	1	5.30515e-13
214	7	129680877	129680877	1	1.38192e-08
636	7	128049496	128455834	53	4.20822e-09
636	7	128049496	128471084	56	6.06056e-09
636	7	128049590	128455834	51	3.2488e-09
636	7	128049590	128471084	54	4.70363e-09
636	7	128049590	128475588	55	1.83659e-08
636	7	128133903	128455834	47	3.9716e-09
636	7	128133903	128471084	50	6.17936e-09
636	7	128138058	128455834	46	5.03587e-09
636	7	128138138	128471084	48	7.82602e-09
636	7	128317659	128471084	47	1.30647e-08
1049	7	128317659	128413777	21	7.97432e-09
1049	7	128320195	128413777	20	1.29557e-08
1049	7	128355667	128413777	19	2.14624e-09
1049	7	128355677	128413777	18	9.09894e-12
1049	7	128355717	128415623	24	1.93829e-08
1049	7	128356893	128415623	22	1.83034e-08
1049	7	128358970	128415623	20	5.87777e-09
1049	7	128358970	128415664	21	7.5867e-09
1049	7	128359144	128415623	19	5.53112e-09
1049	7	128359144	128415664	20	7.14381e-09
214	8	144642131	144654158	22	1.63555e-08
214	8	144642791	144651952	17	1.63998e-08
214	8	144642791	144652716	19	1.63791e-08
214	8	144642791	144654158	20	1.22978e-08
214	8	144642791	144654313	21	1.63555e-08
214	8	144642822	144651881	15	7.03518e-09
214	8	144642822	144651952	16	5.10854e-09
214	8	144642822	144652527	17	6.87152e-09
214	8	144642822	144652716	18	5.11814e-09
214	8	144642822	144654158	19	3.80546e-09
636	8	144351571	144358850	6	1.58622e-08
636	8	144643919	144651881	14	9.69804e-09
636	8	144643919	144651952	15	6.86249e-09
636	8	144643919	144652527	16	9.20927e-09
636	8	144643919	144652716	17	6.87152e-09
636	8	144643919	144654158	18	5.11814e-09
636	8	144643919	144654313	19	6.87917e-09
636	8	144643919	144654586	20	1.0661e-08
636	8	144644090	144651881	13	6.26234e-09
636	8	144644090	144651952	14	4.99286e-09
1049	8	144351571	144358850	6	1.58622e-08
1049	8	144644090	144651881	13	6.26234e-09
1049	8	144644090	144651952	14	4.99286e-09
1049	8	144644090	144652527	15	6.75918e-09
1049	8	144644090	144652716	16	5.01115e-09
1049	8	144644090	144654158	17	3.70852e-09
1049	8	144644090	144654313	18	5.02834e-09
1049	8	144644090	144654586	19	9.24445e-09
1049	9	33796672	33817964	25	4.1195e-09
1049	9	33796672	33917088	27	1.01725e-08
1049	9	33796672	33917154	28	1.14351e-08
1049	9	33796672	33917240	29	1.25271e-08
1049	9	33796672	33922582	30	1.729e-08
1049	9	33796673	33917088	26	1.20312e-08
1049	9	33796673	33917154	27	1.35174e-08
1049	9	33796673	33917240	28	1.48018e-08
1049	9	33796744	33917088	25	1.0704e-08
1049	9	33796744	33917154	26	1.20312e-08
214	11	57100475	57100642	2	1.56168e-12
214	11	57100642	57100642	1	7.67285e-12
214	11	82641315	82642868	2	8.92692e-09
214	11	82642868	82642868	1	2.23424e-09
636	11	57100475	57100642	2	1.56168e-12
636	11	57100642	57100642	1	7.67285e-12
636	11	82641315	82642868	2	8.92692e-09
636	11	82642868	82642868	1	2.23424e-09
1049	11	57100475	57100642	2	1.56168e-12
1049	11	57100642	57100642	1	7.67285e-12
1049	11	82641315	82642868	2	8.92692e-09
1049	11	82642868	82642868	1	2.23424e-09
214	12	53454250	53455228	8	1.21806e-08
214	12	53454919	53455228	3	1.01791e-09
214	12	53454938	53455228	2	5.21631e-10
214	12	53455228	53455228	1	3.63405e-10
214	12	57397690	57398026	2	9.13138e-11
214	12	57397690	57398105	3	6.0069e-10
214	12	57397690	57407212	4	1.20624e-09
214	12	57397690	57422575	5	3.56356e-09
214	12	57397690	57422926	6	2.60923e-09
214	12	57398026	57398026	1	1.4034e-11
636	12	53045587	53069392	7	1.87207e-08
636	12	53045633	53069392	6	1.43327e-08
636	12	53045642	53069392	5	1.09469e-08
636	12	53045759	53069392	4	1.16996e-08
636	12	53045827	53069392	3	1.05043e-08
636	12	53045869	53069392	2	9.44876e-09
636	12	53069392	53069392	1	1.19168e-09
636	12	53455228	53455228	1	3.63405e-10
636	12	57398026	57398026	1	1.4034e-11
636	12	57398026	57398105	2	1.31285e-10
1049	12	53045587	53069392	7	1.87207e-08
1049	12	53045633	53069392	6	1.43327e-08
1049	12	53045642	53069392	5	1.09469e-08
1049	12	53045759	53069392	4	1.16996e-08
1049	12	53045827	53069392	3	1.05043e-08
1049	12	53045869	53069392	2	9.44876e-09
1049	12	53069392	53069392	1	1.19168e-09
1049	12	53455228	53455228	1	3.63405e-10
1049	12	53455228	53457220	8	8.93421e-09
1049	12	53455228	53457355	9	7.63649e-09
214	13	31897996	31897996	1	9.7204e-10
636	13	31897996	31897996	1	9.7204e-10
1049	13	31897996	31897996	1	9.7204e-10
214	14	60611664	60611664	1	1.4091e-08
214	14	89078090	89088986	2	1.1421e-09
214	14	89078090	89093420	3	2.96879e-09
214	14	89088986	89088986	1	2.44347e-09
214	14	89088986	89093420	2	5.89584e-09
636	14	60611664	60611664	1	1.4091e-08
636	14	67815791	67848325	4	6.78667e-13
636	14	67841301	67848325	3	9.14685e-13
636	14	67848260	67848325	2	2.99437e-12
636	14	67848325	67848325	1	3.66805e-13
636	14	89078090	89088986	2	1.1421e-09
636	14	89078090	89093420	3	2.96879e-09
636	14	89088986	89088986	1	2.44347e-09
636	14	89088986	89093420	2	5.89584e-09
1049	14	60611664	60611664	1	1.4091e-08
1049	14	67815791	67848325	4	6.78667e-13
1049	14	67841301	67848325	3	9.14685e-13
1049	14	67848260	67848325	2	2.99437e-12
1049	14	67848325	67848325	1	3.66805e-13
1049	14	89078090	89088986	2	1.1421e-09
1049	14	89078090	89093420	3	2.96879e-09
1049	14	89088986	89088986	1	2.44347e-09
1049	14	89088986	89093420	2	5.89584e-09
636	15	73029216	73580853	31	7.56088e-09
636	15	73029216	73590743	32	1.74419e-08
636	15	73029216	73595019	33	1.61888e-08
636	15	73029216	73614973	34	1.99185e-08
636	15	73029216	73615786	39	1.22835e-08
636	15	73029216	73615830	40	1.07949e-08
636	15	73029216	73616548	43	1.74415e-08
636	15	73029268	73590743	31	1.63156e-08
636	15	73029268	73595019	32	1.51421e-08
636	15	73029268	73614973	33	1.86413e-08
1049	15	73029216	73415080	14	7.24254e-09
1049	15	73029216	73428374	15	9.33614e-09
1049	15	73029216	73468839	16	8.16849e-09
1049	15	73029216	73468840	17	7.5867e-09
1049	15	73029216	73470777	18	6.63393e-09
1049	15	73029216	73528769	19	5.79833e-09
1049	15	73029216	73536691	20	6.15997e-09
1049	15	73029268	73428374	14	1.00497e-08
1049	15	73029268	73468839	15	8.79424e-09
1049	15	73029268	73468840	16	8.16849e-09
636	16	89168971	89347730	89	1.91652e-08
214	17	49239143	49239143	1	2.7168e-09
636	17	49239143	49239143	1	2.7168e-09
1049	17	49239143	49239143	1	2.7168e-09
636	19	8994484	9026247	66	1.03041e-08
636	19	8994484	9027563	67	1.14598e-08
636	19	8994484	9028410	69	3.7841e-09
636	19	8997119	9026247	65	1.24714e-08
636	19	8997119	9027563	66	1.3841e-08
636	19	8997119	9028410	68	4.59417e-09
636	19	8997472	9026247	64	8.74354e-09
636	19	8997472	9027563	65	9.80385e-09
636	19	8997472	9028410	67	3.21867e-09
636	19	8998663	9026247	63	7.79137e-09
214	21	41414419	41465748	8	1.87618e-08
214	21	41414524	41465748	7	1.7483e-08
214	22	17601199	17688129	29	2.76216e-09
214	22	17601199	17688141	30	4.1209e-09
214	22	17601199	17690374	31	4.86713e-09
214	22	17601199	17690421	32	3.07419e-09
214	22	17601199	17690425	33	4.56818e-09
214	22	17601199	17690574	34	4.02194e-09
214	22	17601199	17990936	35	6.96681e-09
214	22	17601199	18003313	36	1.21615e-08
214	22	17618937	17688129	27	4.38729e-09
214	22	17618937	17688141	28	6.51695e-09
636	22	17662442	17690374	19	9.85857e-09
636	22	17662442	17690421	20	6.02415e-09
636	22	17662442	17690425	21	9.34251e-09
636	22	17662442	17690574	22	8.38015e-09
636	22	17662442	17990936	23	1.5466e-08
636	22	17662444	17690374	18	1.03989e-08
636	22	17662444	17690421	19	6.34682e-09
636	22	17662444	17690425	20	9.85857e-09
636	22	17662444	17690574	21	8.84996e-09
636	22	17662444	17990936	22	1.63711e-08
1049	22	17662442	17690374	19	9.85857e-09
1049	22	17662442	17690421	20	6.02415e-09
1049	22	17662442	17690425	21	9.34251e-09
1049	22	17662442	17690574	22	8.38015e-09
1049	22	17662442	17990936	23	1.5466e-08
1049	22	17662444	17690374	18	1.03989e-08
1049	22	17662444	17690421	19	6.34682e-09
1049	22	17662444	17690425	20	9.85857e-09
1049	22	17662444	17690574	21	8.84996e-09
1049	22	17662444	17990936	22	1.63711e-08
